# Supplementary material for: Machine learning-guided optimization of triple agonist peptide therapeutics for metabolic disease
Source: Front Bioinform. 2025 Nov 17;5:1687617. doi: 10.3389/fbinf.2025.1687617 (PMC12665757; doi:10.3389/fbinf.2025.1687617)
Supplement: Supplementary file 2 [file Table2.xlsx]

## Sheet: Supplementary Table 2
Amino Acid or Modification	Hydrophobicity	Molecular Weight	Charge
dNle	3.8	131	0
dAla	1.8	89	0
dS	-0.8	105	0
dAla	1.8	89	0
Aib	1.8	103	0
Nle	3.8	131	0
Sar	0	89	0
hSer	-0.4	119	0
nVal	3.8	117	0
Dap	-2.5	104	1
MetO	0.3	165	0
