# Supplementary material for: Machine learning-guided optimization of triple agonist peptide therapeutics for metabolic disease
Source: Front Bioinform. 2025 Nov 17;5:1687617. doi: 10.3389/fbinf.2025.1687617 (PMC12665757; doi:10.3389/fbinf.2025.1687617)
Supplement: Supplementary file 4 [file Table3.xlsx]

## Sheet: Supplementary Table 3
pep_ID	sequence	EC50_GCGR_pM	EC50_LOG_GCGR	EC50_GLP1_pM	EC50_LOG_GLP1	EC50_GIPR_pM	EC50_LOG_GIPR	Source
peptide8	HSQGTFTSDYSKYLDEQAAKEFIAWLMNT	31	-10.5086	22	-10.6576	6258	-8.20356	[35]
peptide9	HSEGTFTSDYSKYLDEQAAKEFIAWLMNT	5225	-8.28191	30	-10.5229	867	-9.06198	[35]
peptide10	H[s]QGTFTSD[K(yE-C16)]SKYLDEQAAKEFIAWLMNT	41	-10.3872	39	-10.4089	2691	-8.57009	[35]
peptide11	H[Aib]QGTFTSD[K(yE-C16)]SKYLD[Aib]RAAQDFVQWLMDT	28	-10.5528	15	-10.8239	2194	-8.65876	[35]
peptide12	H[Aib]QGTFTSD[K(yE-C16)]SKYLDEQAAKEFIAWLLDT	3	-11.5229	3	-11.5229	3545	-8.45038	[35]
peptide13	H[Aib]QGTFTSD[K(yE-C16)]SKYLDERAAQDFVCWLLDT	5	-11.301	68	-10.1675	2032	-8.69208	[35]
peptide14	H[s]QGTFTSD[K(yE-C16)]SKYLDERAAQDFVCWLLDT	6	-11.2218	3	-11.5229	1654	-8.78146	[35]
peptide15	HGQGTFTSD[K(yE-C16)]SKYLDERAAQDFVCWLLDT	5	-11.301	93	-10.0315	1103	-8.95742	[35]
peptide16	H[Sar]QGTFTSD[K(yE-C16)]SKYLDERAAQDFVCWLLDT	16	-10.7959	115	-9.9393	5828	-8.23448	[35]
peptide17	H[a]QGTFTSD[K(yE-C16)]SKYLDERAAQDFVCWLLDT	9	-11.0458	40	-10.3979	1646	-8.78357	[35]
peptide18	H[s]QGTFTSD[K(yE-C16)]SKYLDERAAQDFVCWLGRG	4	-11.3979	2	-11.699	812	-9.09044	[35]
peptide19	H[s]QGTFTSD[K(yE-C16)]SKYLDERAAQDFVCWLGPSSGAPPPS	3	-11.5229	2	-11.699	85	-10.0706	[35]
peptide20	H[Aib]QGTFTSD[K(yE-C16)]SKYLDERAAQDFVCWLGPSSGAPPPS	4	-11.3979	3	-11.5229	3	-11.5229	[35]
peptide21	H[Aib][hSer]GTFTSD[K(yE-C16)]SKYLDERAAQDFVCWLGPSSGAPPPS	16	-10.7959	3	-11.5229	4	-11.3979	[35]
peptide22	H[Aib][nVal]GTFTSD[K(yE-C16)]SKYLDERAAQDFVCWLGPSSGAPPPS	25	-10.6021	3	-11.5229	2	-11.699	[35]
peptide23	H[Aib]VGTFTSD[K(yE-C16)]SKYLDERAAQDFVCWLGPSSGAPPPS	26	-10.585	6	-11.2218	5	-11.301	[35]
peptide24	H[Aib][Nle]GTFTSD[K(yE-C16)]SKYLDERAAQDFVCWLGPSSGAPPPS	33	-10.4815	3	-11.5229	3	-11.5229	[35]
peptide25	H[Aib][Dap]GTFTSD[K(yE-C16)]SKYLDERAAQDFVCWLGPSSGAPPPS	43	-10.3665	2	-11.699	10	-11	[35]
peptide26	H[Aib][MetO]GTFTSD[K(yE-C16)]SKYLDERAAQDFVCWLGPSSGAPPPS	89	-10.0506	3	-11.5229	18	-10.7447	[35]
peptide27	H[Aib]EGTFTSD[K(yE-C16)]SKYLDERAAQDFVCWLGPSSGAPPPS	1420	-8.84771	4	-11.3979	2	-11.699	[35]
peptide28	YAQGTFTSDYSIYLDSNVAQDFVAWLIGG	3270	-8.48545	5484	-8.2609	1128970	-5.94732	[35]
peptide29	YAAEGTFISDYSKYLDSRRAQDFIAWLVKGR	5139	-8.28912	100480	-6.99792	17110	-7.76675	[35]
peptide30	H[Aib]QGTFTSD[K(yE-C16)]SKYLDERAAQDFVQWLLDGRG	7	-11.1549	4	-11.3979	133	-9.87615	[35]
peptide31	Y[Aib]QGTFISDYSIYLDKQAA[Aib]EFVNWLLAGGPSSGAPPPS[K(yE-C16)]	8	-11.0969	568	-9.24565	4	-11.3979	[35]
s1_mut4	HSQGTFTSDYSKYLDERRAQDFVQWLMNT	49	-10.3098	170	-9.7696			[34]
s1_mut6	HSQGTFTSDYSKYLDHRRAQDFVQWLMNT	100	-10	230	-9.6383			[34]
s1_mut7	HSQGTFTSDYSKYLDQRRAQDFVQWLMNT	71	-10.1487	260	-9.585			[34]
s1_mut10	HSQGTFTSDYSKYLDDRRAQDFVQWLMNT	68	-10.1675	570	-9.2441			[34]
s1_mut11	HSQGTFTSDYSKYLDGRRAQDFVQWLMNT	130	-9.8861	580	-9.2366			[34]
s1_mut12	HSQGTFTSDYSKYLDTRRAQDFVQWLMNT	130	-9.8861	580	-9.2366			[34]
s2_mut13	HSQGTFTSDYSKYLDERRAKDFVQWLMNT	77	-10.1135	71	-10.1487			[34]
s2_chim1	HSQGTFTSDYSKYLDEQAAKEFIAWLVKGR	470	-9.3279	15	-10.8239			[34]
s2_chim2	HSQGTFTSDYSKYLDEQAAKEFIAWLVKGR	68	-10.1675	26	-10.585			[34]
s2_mut16	HSQGTFTSDYSKYLDEQAAKEFIAWLMNT	48	-10.3188	75	-10.1249			[34]
s2_mut17	HSQGTFTSDYSKYLDEQRAKDFVQWLMNT	87	-10.0605	28	-10.5528			[34]
s2_mut18	HSQGTFTSDYSKYLDERAAKDFVQWLMNT	68	-10.1675	75	-10.1249			[34]
s2_mut19	HSQGTFTSDYSKYLDERRAKEFVQWLMNT	73	-10.1367	68	-10.1675			[34]
s2_mut20	HSQGTFTSDYSKYLDERRAKDFIQWLMNT	80	-10.0969	87	-10.0605			[34]
s2_chim3	HSQGTFTSDYSKYLDERRAKDFVAWLMNT	50000	-7.301	180	-9.7447			[34]
s2_mut22	HAEGTFTSDVSSYLEERRAQDFVQWLMNT	3700	-8.4318	110	-9.9586			[34]
s2_mut23	HSEGTFTSDYSKYLDERRAQDFVQWLMNT	2400	-8.6198	28	-10.5528			[34]
s2_mut24	HAEGTFTSDVSSYLEEQAAKEFIAWLVKGR	1000000	-6	11	-10.9586			[34]
s2_mut25	HSQGTFTSDYSKYLDSRRAKDFVQWLMNT	120	-9.9208	130	-9.8861			[34]
TRA01	Y[Aib]QGTFTSDYSIILDKCAQAAFIEWLLDGGPSSGAPPPS	3900	-8.40894	2885	-8.53985	85	-10.0706	[36]
TRA02	Y[Aib]QGTFTSDYSIILDK[C(OEG-OEG-yE-eK-C18DA)]AQAAFIEWLLDGGPSSGAPPPS	2434	-8.61368	100000	-7	53	-10.2757	[36]
TRA03	Y[Aib]QGTFTSDYSIILDK[C(OEG-OEG-yE-eK-C20DA)]AQAAFIEWLLDGGPSSGAPPPS	100000	-7	100000	-7	75	-10.1249	[36]
TRA04	Y[Aib]QGTFTSDYSITLDKCAQAAFIEWLLDGGPSSGAPPPS	1000000	-6	2173	-8.66294	158	-9.80134	[36]
TRA05	Y[Aib]QGTFTSDYSITLDK[C(OEG-OEG-yE-eK-C18DA)]AQAAFIEWLLDGGPSSGAPPPS	1000000	-6	1000000	-6	338	-9.47108	[36]
TRA06	Y[Aib]QGTFTSDYSITLDK[C(OEG-OEG-yE-eK-C20DA)]AQAAFIEWLLDGGPSSGAPPPS	1000000	-6	1000000	-6	27	-10.5686	[36]
TRA07	Y[Aib]QGTFTSDYSIFLDKCAQAAFIEWLLDGGPSSGAPPPS	100000	-7	422	-9.37469	249	-9.6038	[36]
TRA08	Y[Aib]QGTFTSDYSIFLDK[C(OEG-OEG-yE-eK-C18DA)]AQAAFIEWLLDGGPSSGAPPPS	100000	-7	100000	-7	211	-9.67572	[36]
TRA09	Y[Aib]QGTFTSDYSIFLDK[C(OEG-OEG-yE-eK-C20DA)]AQAAFIEWLLDGGPSSGAPPPS	100000	-7	100000	-7	231	-9.63639	[36]
TRA10	Y[Aib]QGTFTSDYSIILDKCAQ[Aib]AFIEWLLDGGPSSGAPPPS	1272	-8.89551	29	-10.5376	3	-11.5229	[36]
TRA11	Y[Aib]QGTFTSDYSIILDK[C(OEG-OEG-yE-eK-C18DA)]AQ[Aib]AFIEWLLDGGPSSGAPPPS	1000000	-6	89	-10.0506	4	-11.3979	[36]
TRA12	Y[Aib]QGTFTSDYSIILDK[C(OEG-OEG-yE-eK-C20DA)]AQ[Aib]AFIEWLLDGGPSSGAPPPS	13010	-7.88572	105	-9.97881	8	-11.0969	[36]
TRA13	Y[Aib]QGTFTSDYSIDLLDRKAQ[Aib]AFIEWLLDGGPSSGAPPPS	525	-9.27984	32	-10.4949	42	-10.3768	[36]
TRA14	Y[Aib]QGTFTSDYSIDLLDR[K(yE-OEG-OEG-C18DA)]AQ[Aib]AFIEWLLDGGPSSGAPPPS	54	-10.2676	47	-10.3279	56	-10.2518	[36]
TRA15	Y[Aib]QGTFTSDYSIDLLDR[K(yE-OEG-OEG-C20DA)]AQ[Aib]AFIEWLLDGGPSSGAPPPS	92	-10.0362	56	-10.2518	56	-10.2518	[36]
TRA16	Y[Aib]QGTFTSDYSIILDRKAQ[Aib]AFIEWLLDGGPSSGAPPPS	1000000	-6	100000	-7	126	-9.89963	[36]
TRA17	Y[Aib]QGTFTSDYSIILDR[K(yE-OEG-OEG-C18DA)]AQ[Aib]AFIEWLLDGGPSSGAPPPS	1000000	-6	100000	-7	149	-9.82681	[36]
TRA18	Y[Aib]QGTFTSDYSIILDR[K(yE-OEG-OEG-C20DA)]AQ[Aib]AFIEWLLDGGPSSGAPPPS	1004	-8.99827	100000	-7	98	-10.0088	[36]
TRA19	Y[Aib]QGTFTSDYSITLDRKAQ[Aib]AFIEWLLDGGPSSGAPPPS	2386	-8.62233	24	-10.6198	225	-9.64782	[36]
TRA20	Y[Aib]QGTFTSDYSITLDR[K(yE-OEG-OEG-C18DA)]AQ[Aib]AFIEWLLDGGPSSGAPPPS	527	-9.27819	45	-10.3468	105	-9.97881	[36]
TRA21	Y[Aib]QGTFTSDYSITLDR[K(yE-OEG-OEG-C20DA)]AQ[Aib]AFIEWLLDGGPSSGAPPPS	709	-9.14935	43	-10.3665	45	-10.3468	[36]
TRA22	Y[Aib]QGTFTSDYSIFLDRKAQ[Aib]AFIEWLLDGGPSSGAPPPS	422	-9.37469	19	-10.7212	77	-10.1135	[36]
TRA23	Y[Aib]QGTFTSDYSIFLDR[K(yE-OEG-OEG-C18DA)]AQ[Aib]AFIEWLLDGGPSSGAPPPS	43	-10.3665	7	-11.1549	16	-10.7959	[36]
TRA24	Y[Aib]QGTFTSDYSIFLDR[K(yE-OEG-OEG-C20DA)]AQ[Aib]AFIEWLLDGGPSSGAPPPS	72	-10.1427	17	-10.7696	39	-10.4089	[36]
