# Supplementary material for: Machine learning-guided optimization of triple agonist peptide therapeutics for metabolic disease
Source: Front Bioinform. 2025 Nov 17;5:1687617. doi: 10.3389/fbinf.2025.1687617 (PMC12665757; doi:10.3389/fbinf.2025.1687617)
Supplement: Supplementary file 5 [file Table4.xlsx]

## Sheet: Supplementary Table 4
Peptide Name	Sequence	Description	Source
Retratrutide	Y[Aib]QGTFTSDYSI[MeLeu]LDK[K(OEG-OEG-yE-C20DA)]AQ[Aib]AFIEYLLEGGPSSGAPPPS	Triple Agonist	[62]
Efocipegtrutide	YXQGTFTSDYSKYLDEKRAKEFVQWLLDHHPSSGQPPPSC	Triple Agonist	[63]
NN1706	H[Aib]QGTFTSD[K(yE-C16)]SKYLDERAAQDFVQWLLDGGPSSGAPPPS	Triple Agonist	[64]
SAR441255	H[Aib]HGTFTSDLSKL[K(yE-yE-C16)]EEQRQ[Aib]EFIWLKA[a]GPPS[Aib]KPPPK	Triple Agonist	[65]
Tirzepatide	Y[Aib]EGTFTSDYSI[Aib]LDKIAQ[K(OEG-OEG-yE-C20DA)]AFVQWLIAGGPSSGAPPS	GLP1/GIPR Dual Agonist	[66]
Cotadutide	HSQGTFTSD[K(yE-C16)]SEYLDSERARDFVAWLEAGG	GLP1/GCGR Dual Agonist	[67]
Pemvidutide	H[Aib]QGTFTSDYSKYLDE[K(yE-C17-GlcA)]AAKEFIQWLLQT	GLP1/GIPR Dual Agonist	[68]
Mazdutide	H[Aib]QGTFTSDYSKYLDEKKA[K(AEEA-AEEA-yE-C19)]EFVEWLLEGGPSSG	GLP1/GCGR Dual Agonist	[69]
Survodutide	H[Acbc]QGTFTSDYSKYLDERAAKDFI[K(GSGSGG-γGlu-C18DA)]WLESA	GLP1/GCGR Dual Agonist	[70]
